# Supplementary material for: Plasma Lipid Profile and Intestinal Microflora in Pregnancy Women With Hypothyroidism and Their Correlation With Pregnancy Outcomes
Source: Front Endocrinol (Lausanne). 2022 Jan 19;12:792536. doi: 10.3389/fendo.2021.792536 (PMC8807684; doi:10.3389/fendo.2021.792536)
Supplement: Supplementary file 1 [file Table_1.xlsx]

## Sheet: Sheet1
Group	No. of Samples	No. of Reads	ConnectRatio(%)	Tag number	OTUs Num	Alpha Diversity index
						chao Mean	95% CI	shannon Mean	95% CI	ace Mean	simpson Mean
ControlC	28	1167925	99.75	930378	586	215.68	100.67-329.33	3.11	2.29-3.93	213.6	0.1
CaseH	27	1123867	99.76	916945	611	198.95	72.29-325.61	2.97	2.21-3.73	202.83	0.12
