# Supplementary material for: Plasma Lipid Profile and Intestinal Microflora in Pregnancy Women With Hypothyroidism and Their Correlation With Pregnancy Outcomes
Source: Front Endocrinol (Lausanne). 2022 Jan 19;12:792536. doi: 10.3389/fendo.2021.792536 (PMC8807684; doi:10.3389/fendo.2021.792536)
Supplement: Supplementary file 2 [file Table_2.xls]

## Sheet: spearman_rank_correlation_matri
	Met1	Met2	Met3	Met4	Met5	Met6	Met7	Met8	Met9	Met10	Met11	Met12	Met13	Met14	Met15	Met16	Met17	Met18	Met19	Met20	Met21	Met22	Met23	Met24	Met25	Met26	Met27	Met28	Met29	Met30	Met31	Met32	Met33	Met34	Met35	Met36	Met37	Met38	Met39	Met40	Met41	Met42
relation_index	LPI(18:2)	LPC(18:3)(rep)	LdMePE(18:2)	LPC(18:2)	LPC(18:2)(rep)	LPC(20:5)	LPE(18:2)	LPC(15:2)	LPC(20:2)(rep)	TG(18:1/18:1/22:6)	LPC(18:0)(rep)(rep)	LPC(16:0)(rep)(rep)(rep)	LPC(20:0)(rep)	PI(16:0/18:3)	PI(18:2/18:2)	SM(d42:7)	SM(d42:7)(rep)	SM(d36:3)(rep)(rep)	PI(18:0/18:3)	SM(d40:5)	PE(16:1p/20:4)	PC(16:0e/20:5)	PC(36:5p)	PE(36:4)	SM(d42:6)(rep)	PS(18:0/20:3)	PE(18:1/22:5)	PC(36:5)(rep)(rep)(rep)(rep)(rep)(rep)(rep)(rep)	PC(40:7)(rep)(rep)(rep)(rep)(rep)	PC(24:5/16:0)	PI(18:0/20:2)	PC(16:1/18:1)(rep)	SM(d42:5)	SM(d36:1)	PE(18:1p/20:4)(rep)	PC(18:0e/20:3)	PC(16:1/18:1)(rep)(rep)	PC(36:2)(rep)(rep)(rep)(rep)(rep)(rep)(rep)	SM(d43:3)	PC(18:0/22:1)	PC(40:1e)	PC(38:4)(rep)(rep)(rep)(rep)
Blautia	-0.178932	-0.291342	-0.364502	-0.363492	-0.333478	-0.215296	-0.351876	-0.360678	-0.186941	0.00194805	-0.263925	-0.165224	-0.0593074	-0.189971	-0.0412698	0.292569	0.262193	0.145382	-0.107504	0.309596	0.0784993	-0.0472583	-0.0764791	-0.37987	0.378211	-0.144084	0.0613276	0.153535	-0.145527	0.0599567	0.0152958	-0.127706	0.36645	-0.15101	-0.124892	-0.284127	-0.0420635	-0.135426	0.124675	0.173593	-0.0107504	-0.117605
Coprococcus	-0.151804	-0.207071	-0.318615	-0.327994	-0.382179	-0.371789	-0.309885	-0.312771	-0.15202	0.0165945	-0.228716	-0.263781	0.0159452	-0.0502886	-0.0740981	0.132179	0.130736	-0.181313	-0.0645743	0.210534	-0.015873	-0.016811	-0.00569986	-0.515945	0.18088	-0.0347763	0.271068	0.250577	-0.316234	0.086075	-0.0498557	-0.214646	0.288745	-0.365079	0.00137085	-0.213853	-0.420058	-0.241414	0.0273449	0.0515152	-0.0795815	-0.208874
Gemmiger	-0.35264	-0.32003	-0.319379	-0.313088	-0.29653	-0.308099	-0.351122	-0.370355	-0.305641	0.087925	-0.41533	-0.242228	-0.280406	-0.131598	-0.253074	-0.0112075	-0.0642807	-0.241071	-0.191468	-0.0479394	0.171584	0.258352	0.253435	-0.221765	-0.0412872	-0.0665945	0.019089	0.213088	-0.265149	0.0990602	-0.0778744	-0.26016	-0.0750544	-0.124874	0.161967	-0.0476501	-0.227188	-0.439047	-0.0910342	-0.133261	0.0790313	-0.299495
Clostridium	-0.254618	-0.182684	-0.264719	-0.268254	-0.263781	-0.140693	-0.26241	-0.259307	0.0331169	0.0735931	-0.0284993	-0.235426	0.111183	-0.152742	0.0134921	0.106494	0.0866522	0.0709957	-0.123088	0.0725108	0.0236652	0.13355	-0.0339105	-0.249711	0.181674	-0.145455	0.115873	0.253247	-0.0192641	0.0402597	0.054329	-0.0108947	0.182828	-0.12215	-0.0692641	-0.222222	-0.048557	-0.121934	0.242063	0.170058	-0.0831169	-0.201299
Prevotella	0.12235	0.106032	0.27585	0.261743	0.283138	0.243104	0.297462	0.304388	0.0974013	-0.122096	0.0918894	0.0824249	0.00968211	-0.0980903	-0.0935937	0.0114227	-0.0513478	-0.0983441	0.0768042	-0.173009	-0.0174423	0.0574399	0.0954794	0.102804	-0.0630244	0.147552	-0.0221927	-0.0682825	-0.010081	0.124127	0.0692978	0.162311	-0.113901	0.0847819	-0.0546477	0.247927	0.0457271	-0.0118579	-0.165756	-0.120754	0.0359725	-0.0518555
Parabacteroides	0.251416	0.220999	0.240808	0.245968	0.23435	0.119971	0.251705	0.272163	-0.0504781	-0.0710806	0.00764929	0.1593	-0.107884	0.0354682	-0.0138553	-0.0939924	-0.0761321	0.0438391	-0.128378	-0.146058	-0.0900595	0.0108966	0.0510915	0.365831	-0.160455	0.255818	-0.12495	-0.150027	-0.0445607	-0.234819	-0.0952914	0.123038	-0.231211	0.149161	-0.0567202	0.350388	0.0987191	0.180877	-0.0508028	-0.0607613	0.0141079	0.263034
Haemophilus	0.134772	0.0526969	0.113803	0.091733	0.0282764	-0.0249346	-0.091072	-0.0647419	0.0639708	-0.232454	0.151738	0.161947	0.0602985	0.182475	0.0746203	-0.0401011	0.0431858	0.244169	0.18824	-0.151591	-0.0349966	-0.052293	0.0250081	0.239688	-0.0821484	0.229773	-0.212	-0.244132	0.0295984	0.0192426	-0.0202342	0.16169	-0.174175	0.298885	0.0241267	-0.000440671	0.182401	0.20818	0.0482168	0.178435	0.0849394	0.16191
Lachnospira	0.184357	0.306588	0.183852	0.166534	0.114077	0.0342016	0.172884	0.186449	0.154268	0.0774226	0.259615	0.264305	0.194964	0.27318	0.174688	-0.149794	-0.0432932	0.03348	0.213147	-0.112995	-0.0710008	-0.109676	0.0207086	0.255358	-0.135075	0.323544	0.0768454	-0.197705	0.0962551	-0.210838	-0.0725161	0.215672	-0.117757	0.182553	0.0406956	0.00375207	0.0660942	0.268995	0.00959665	0	-0.0798759	0.343964
Roseburia	0.0884576	-0.0127708	-0.00508667	-0.0230163	-0.0985227	-0.169051	-0.0660185	-0.0892873	-0.059597	-0.0685799	0.0939772	0.0372301	-0.0129512	0.24582	0.0695539	-0.149822	-0.0309529	0.0593084	0.339184	-0.0268764	0.00840564	-0.122693	-0.0964303	0.180198	-0.190371	0.17273	-0.126878	-0.108155	0.039575	-0.118292	-0.0161619	0.0109309	-0.13936	0.169195	0.0225112	0.0921012	-0.114107	0.128646	-0.203286	0.0273093	0.00223669	0.252638
p-value
Blautia	0.191181	0.0309217	0.00622004	0.00637576	0.0128463	0.114433	0.00842661	0.00682766	0.171742	0.988738	0.0515302	0.228013	0.667114	0.164775	0.764816	0.0301905	0.0531383	0.289573	0.434671	0.0214415	0.568898	0.731886	0.578915	0.00422889	0.00441269	0.293949	0.656472	0.263078	0.289089	0.663686	0.911745	0.352812	0.00592908	0.271104	0.363608	0.0355284	0.760426	0.324218	0.364446	0.204984	0.937909	0.392485
Coprococcus	0.268564	0.129292	0.0177503	0.0144995	0.0039844	0.00519185	0.0213141	0.0200744	0.267874	0.904285	0.0930379	0.0516627	0.908014	0.715399	0.590823	0.33606	0.341409	0.185244	0.639509	0.122868	0.908429	0.903043	0.967056	5.53803e-05	0.186314	0.800994	0.0453096	0.0650076	0.0186679	0.53207	0.717746	0.115556	0.0325192	0.00613255	0.992075	0.116941	0.00140913	0.0757959	0.842909	0.708762	0.563566	0.125915
Gemmiger	0.00827597	0.0172234	0.017464	0.0199417	0.0279265	0.022113	0.00857766	0.00538152	0.0232544	0.523259	0.00161501	0.0747842	0.0381184	0.338206	0.0622924	0.935274	0.641036	0.0762263	0.16141	0.728169	0.210356	0.0568513	0.0619068	0.103693	0.76472	0.629045	0.889981	0.118287	0.0504176	0.471803	0.571988	0.0550787	0.586027	0.363678	0.23744	0.729747	0.0953036	0.000798554	0.508615	0.332083	0.566274	0.0263268
Clostridium	0.0606592	0.181887	0.0508065	0.0476824	0.0516627	0.305578	0.0529351	0.0559089	0.81031	0.593362	0.836366	0.0835815	0.419017	0.265583	0.922118	0.439025	0.529313	0.6065	0.370632	0.598821	0.863832	0.331028	0.805851	0.0659711	0.184356	0.289331	0.39954	0.0621075	0.888978	0.770413	0.693617	0.937078	0.181536	0.374317	0.615329	0.102964	0.724805	0.375171	0.0749874	0.214503	0.54631	0.140559
Prevotella	0.37353	0.441023	0.0414995	0.0535628	0.0362018	0.0737057	0.0274151	0.0238547	0.479293	0.37453	0.504624	0.549668	0.944069	0.476174	0.496719	0.934034	0.709666	0.475028	0.577298	0.206536	0.89942	0.677011	0.488048	0.455131	0.647584	0.282356	0.872231	0.620358	0.941768	0.366577	0.615156	0.236431	0.407666	0.538272	0.691909	0.0679926	0.740263	0.931527	0.226496	0.379841	0.794296	0.706924
Parabacteroides	0.0640847	0.104921	0.0765565	0.0702695	0.0850449	0.382963	0.0637696	0.0444125	0.714372	0.606069	0.955799	0.245357	0.433038	0.797119	0.920028	0.494879	0.580644	0.750633	0.350261	0.287313	0.513183	0.937066	0.711052	0.00602028	0.241908	0.0594133	0.363381	0.274272	0.746664	0.0844045	0.488909	0.370828	0.0894291	0.277084	0.68084	0.00872683	0.473338	0.186322	0.712614	0.659448	0.918575	0.0523522
Haemophilus	0.326581	0.702387	0.40807	0.505353	0.837629	0.856602	0.508438	0.638638	0.642649	0.0876717	0.268775	0.2375	0.661885	0.182397	0.588202	0.771293	0.754232	0.0724135	0.168729	0.269244	0.79976	0.704564	0.856184	0.0779781	0.551012	0.0914945	0.120223	0.0724578	0.830147	0.889101	0.883425	0.238255	0.203446	0.0266492	0.861202	0.997452	0.182576	0.127207	0.726657	0.192437	0.537516	0.237608
Lachnospira	0.17785	0.0228089	0.179062	0.224293	0.406934	0.804218	0.206869	0.172892	0.260779	0.574227	0.0556084	0.0511828	0.153751	0.0435928	0.202098	0.275026	0.75364	0.808269	0.118183	0.411429	0.606474	0.42539	0.880711	0.0598889	0.325486	0.0159719	0.577093	0.147933	0.484504	0.122316	0.598795	0.113786	0.391866	0.182206	0.767997	0.978311	0.63163	0.047048	0.944562	1	0.562119	0.0101318
Roseburia	0.520736	0.92627	0.970599	0.867532	0.474223	0.21727	0.632021	0.516817	0.665584	0.618832	0.49495	0.78727	0.925231	0.0704441	0.613847	0.274935	0.822497	0.667109	0.0113007	0.845567	0.951433	0.37218	0.483706	0.188008	0.16387	0.207279	0.355966	0.431877	0.774214	0.389704	0.906769	0.936869	0.310226	0.216872	0.870413	0.503638	0.40681	0.349249	0.136599	0.843111	0.987069	0.0627595
