# Supplementary material for: Plasma Lipid Profile and Intestinal Microflora in Pregnancy Women With Hypothyroidism and Their Correlation With Pregnancy Outcomes
Source: Front Endocrinol (Lausanne). 2022 Jan 19;12:792536. doi: 10.3389/fendo.2021.792536 (PMC8807684; doi:10.3389/fendo.2021.792536)
Supplement: Supplementary file 3 [file Table_3.xlsx]

## Sheet: Sheet1
Met ID	Compound ID	LipidIon	LipidGroup	IonFormula	Retention time（RT）	CalcMz	ControlC Met.abundance（means±SD）	Case H Met.abundance（means±SD）	VIP	Fold change	t.test_p.value	Regulate
Met1	0.87_595.289456288889	LPI(18:2)	LPI(18:2)	C27 H48 O12 N0 P1	0.87	595.289	1610469.05±788056.58	2009615.2±758808.19	1.7632	1.24784	0.0285246	Up
Met2	0.97_518.324536466667	LPC(18:3)(rep)	LPC(18:3)	C26 H49 O7 N1 P1	0.97	518.324	15213531.49±9223.37	19539480.6±9223.37	1.76913	1.28435	0.0415481	Up
Met3	1.08_504.309816411111	LdMePE(18:2)	LdMePE(18:2)	C25 H47 O7 N1 P1	1.08	504.31	1421887.31±467125.2	1843541.18±718075.7	1.91615	1.29655	0.0169524	Up
Met4	1.1_564.331301677778	LPC(18:2)	LPC(18:2)	C27 H51 O9 N1 P1	1.1	564.331	77831415.25±24772687.32	98419620.28±36375074.68	1.82971	1.26452	0.0195066	Up
Met5	1.13_520.3401201	LPC(18:2)(rep)	LPC(18:2)	C26 H51 O7 N1 P1	1.13	520.34	797768820.83±251398996.42	995323122.84±321022920.39	1.76764	1.24763	0.0154118	Up
Met6	1.13_542.322339755556	LPC(20:5)	LPC(20:5)	C28 H49 O7 N1 P1	1.13	542.324	450656417.43±132438645.2	547681856.46±157517995.91	1.37321	1.2153	0.018112	Up
Met7	1.17_478.293077033333	LPE(18:2)	LPE(18:2)	C23 H45 O7 N1 P1	1.17	478.293	18635655.28±9223.37	24153303.58±9223.37	1.98569	1.29608	0.0117788	Up
Met8	1.18_478.292830955556	LPC(15:2)	LPC(15:2)	C23 H45 O7 N1 P1	1.18	478.293	18431978.83±9223.37	23814565.8±9223.37	2.00076	1.29202	0.0105135	Up
Met9	1.5_548.371317455556	LPC(20:2)(rep)	LPC(20:2)	C28 H55 O7 N1 P1	1.5	548.371	18246811.85±9223.37	23090200.07±9223.37	1.96243	1.26544	0.0179583	Up
Met10	10.71_948.801729166667	TG(18:1/18:1/22:6)	TG(58:8)	C61 H106 O6 N1	10.71	948.801	251870808.42±88273313.4	199915198.22±79181385.76	1.63377	0.793721	0.0256326	Down
Met11	2.17_524.371137266667	LPC(18:0)(rep)(rep)	LPC(18:0)	C26 H55 O7 N1 P1	2.17	524.371	19336883.32±12184359.87	57053312.82±66136289.14	3.86563	2.95049	0.000332877	Up
Met12	2.18_496.340019	LPC(16:0)(rep)(rep)(rep)	LPC(16:0)	C24 H51 O7 N1 P1	2.18	496.34	9223.37±9223.37	9223.37±9223.37	3.17841	1.73722	0.000114917	Up
Met13	2.55_552.402452877778	LPC(20:0)(rep)	LPC(20:0)	C28 H59 O7 N1 P1	2.55	552.402	771956.19±179716.24	939644.05±262944.46	1.57965	1.21722	0.0145928	Up
Met14	3.84_831.503405777778	PI(16:0/18:3)	PI(34:3)	C43 H76 O13 N0 P1	3.84	831.503	348352.14±174548.01	499951.14±237632.2	2.20804	1.43519	0.00685699	Up
Met15	4.02_857.519878359551	PI(18:2/18:2)	PI(36:4)	C45 H78 O13 N0 P1	4.02	857.519	1551530.04±606725.62	1949227.99±671462.72	1.59907	1.25633	0.0185311	Up
Met16	4.75_847.597107033333	SM(d42:7)	SM(d42:7)	C48 H84 O8 N2 P1	4.75	847.597	599416.34±283357.94	417588.66±178321.33	2.11783	0.696659	0.0055729	Down
Met17	5.25_803.606714033333	SM(d42:7)(rep)	SM(d42:7)	C47 H84 O6 N2 P1	5.25	803.606	9223.37±9223.37	9223.37±9223.37	1.79212	0.736717	0.0149077	Down
Met18	5.28_771.566209666667	SM(d36:3)(rep)(rep)	SM(d36:3)	C42 H80 O8 N2 P1	5.28	771.566	745671.15±220136.14	915529.86±161397.52	1.81894	1.22779	0.000828172	Up
Met19	5.38_859.534955441177	PI(18:0/18:3)	PI(36:3)	C45 H80 O13 N0 P1	5.38	859.534	2430344.23±1313209.51	3204349.61±1235383	2.32186	1.31848	0.0173345	Up
Met20	5.49_823.597118355556	SM(d40:5)	SM(d40:5)	C46 H84 O8 N2 P1	5.49	823.597	741363.78±280291.88	571810.85±153659.95	1.5527	0.771296	0.0175763	Down
Met21	5.81_720.497425811111	PE(16:1p/20:4)	PE(36:5p)	C41 H71 O7 N1 P1	5.81	720.497	1168646.26±971419.59	691770.58±273689.03	2.11029	0.591942	0.0251089	Down
Met22	6.03_810.565578111111	PC(16:0e/20:5)	PC(36:5e)	C45 H81 O9 N1 P1	6.03	810.565	1458298.4±832945.33	1093741.6±243027.25	1.45876	0.750012	0.0324634	Down
Met23	6.4_764.558997544444	PC(36:5p)	PC(36:5p)	C44 H79 O7 N1 P1	6.4	764.559	12180274.13±9223.37	9223.37±9223.37	1.55335	0.707003	0.0270054	Down
Met24	6.48_740.522505	PE(36:4)	PE(36:4)	C41 H75 O8 N1 P1	6.48	740.522	10453406.69±9223.37	20485685.7±9223.37	3.62896	1.95971	3.29361e-06	Up
Met25	6.6_805.622319855556	SM(d42:6)(rep)	SM(d42:6)	C47 H86 O6 N2 P1	6.6	805.622	24713435.77±11527622.05	17691592.53±9223.37	1.97556	0.715869	0.00750215	Down
Met26	6.71_812.5448754	PS(18:0/20:3)	PS(38:3)	C44 H79 O10 N1 P1	6.71	812.545	415565.87±331198.12	538995.01±329888.84	1.78075	1.29701	0.0474929	Up
Met27	6.82_790.539451976744	PE(18:1/22:5)	PE(40:6)	C45 H77 O8 N1 P1	6.82	790.539	830027.58±468597.41	499096.38±514640.18	3.98612	0.601301	0.00258521	Down
Met28	7.05_780.552122	PC(36:5)(rep)(rep)(rep)(rep)(rep)(rep)(rep)(rep)	PC(36:5)	C44 H79 O8 N1 P1	7.05	780.554	410405627.11±162257348.95	306783361.22±173603056.82	2.11945	0.747513	0.016431	Down
Met29	7.45_832.582697232558	PC(40:7)(rep)(rep)(rep)(rep)(rep)	PC(40:7)	C48 H83 O8 N1 P1	7.45	832.585	9223.37±9223.37	9223.37±9223.37	5.0278	1.80759	0.00153312	Up
Met30	7.46_880.608229322222	PC(24:5/16:0)	PC(40:5)	C49 H87 O10 N1 P1	7.46	880.607	13071670.39±9223.37	9223.37±9223.37	2.25651	0.736458	0.0201995	Down
Met31	7.66_889.582963511111	PI(18:0/20:2)	PI(38:2)	C47 H86 O13 N0 P1	7.66	889.581	9223.37±9223.37	9223.37±9223.37	1.4079	1.2368	0.0212837	Up
Met32	7.67_758.569611476191	PC(16:1/18:1)(rep)	PC(34:2)	C42 H81 O8 N1 P1	7.67	758.569	589032687.17±175098290.88	781396355.85±261249556.01	1.59817	1.32658	0.017611	Up
Met33	7.79_807.637608622222	SM(d42:5)	SM(d42:5)	C47 H88 O6 N2 P1	7.79	807.637	87780650.19±39215799.87	65179437.51±16285195.8	1.61544	0.742526	0.0159662	Down
Met34	7.8_731.606686142857	SM(d36:1)	SM(d36:1)	C41 H84 O6 N2 P1	7.8	731.606	82510012.76±71008351.74	382298802.52±127825514.29	6.97748	4.63336	3.3931e-07	Up
Met35	7.88_748.5294059	PE(18:1p/20:4)(rep)	PE(38:5p)	C43 H75 O7 N1 P1	7.88	748.529	18103917.31±9223.37	14697293.25±9223.37	1.56651	0.811829	0.0201096	Down
Met36	8.11_842.628109525641	PC(18:0e/20:3)	PC(38:3e)	C47 H89 O9 N1 P1	8.11	842.628	9223.37±9223.37	10303669.8±9223.37	1.99312	1.44292	0.00515294	Up
Met37	8.18_758.57025575	PC(16:1/18:1)(rep)(rep)	PC(34:2)	C42 H81 O8 N1 P1	8.18	758.569	115959858.12±22606080.86	157881110.87±41723679.71	2.51067	1.36152	0.000420248	Up
Met38	8.45_808.584977125	PC(36:2)(rep)(rep)(rep)(rep)(rep)(rep)(rep)	PC(36:2)	C44 H84 O8 N1 P1 Na1	8.45	808.583	31633500.55±9223.37	42373970.06±9223.37	2.28602	1.33953	3.1567e-05	Up
Met39	8.61_825.684722988889	SM(d43:3)	SM(d43:3)	C48 H94 O6 N2 P1	8.61	825.684	25005873.67±10263859.7	20015835.3±10416745.28	1.6245	0.800445	0.0440705	Down
Met40	9.16_888.669922955556	PC(18:0/22:1)	PC(40:1)	C49 H95 O10 N1 P1	9.16	888.67	113609.85±92233.72	418552.01±92233.72	3.98094	3.68412	0.00595936	Up
Met41	9.44_830.699778651685	PC(40:1e)	PC(40:1e)	C48 H97 O7 N1 P1	9.44	830.7	9223.37±9223.37	9223.37±9223.37	1.70141	1.37527	0.0191633	Up
Met42	9.68_810.601786	PC(38:4)(rep)(rep)(rep)(rep)	PC(38:4)	C46 H85 O8 N1 P1	9.68	810.601	9223.37±9223.37	11916391.68±9223.37	5.46948	2.29653	2.33839e-09	Up
